# Supplementary material for: Genetic Architecture of Flowering Time Differs Between Populations With Contrasting Demographic and Selective Histories
Source: Mol Biol Evol. 2023 Aug 21;40(8):msad185. doi: 10.1093/molbev/msad185 (PMC10461413; doi:10.1093/molbev/msad185)
Supplement: msad185_Supplementary_Data [file msad185_supplementary_data.zip]

Archive with 3 entries (3 files):
- SuppTable1.csv
- SuppTable2.csv
- SupplementaryFigures.pdf
