# Supplementary material for: Genetic Architecture of Flowering Time Differs Between Populations With Contrasting Demographic and Selective Histories
Source: Mol Biol Evol. 2023 Aug 21;40(8):msad185. doi: 10.1093/molbev/msad185 (PMC10461413; doi:10.1093/molbev/msad185)
Supplement: msad185_Supplementary_Data [file msad185_supplementary_data.zip › SuppTable1.csv]

Supplementary Table 1. Set of representative SNPs. First 14 columns are the output from GEMMA. Corrected allele frequency and corrected beta refer to the corrected allele frequency and beta, respectively, after polarization to the reference genome (Col-0) in the case of the islands and A. lyrata for Morocco. Beta is estimated in GEMMA and refers to the coefficient from the LMM. This value is inte…
	Chromosome	Position	n_miss	Allele1	Allele0	Allele freq	beta	beta_se	l_remle	l_mle	p_wald	p_lrt	p_score	Corrected allele freq	Corrected beta
Santo Antão	1	1754824	0	C	T	0.337	1.917385	0.6866733	1.982469	1.82586	5.84E-03	8.88E-03	1.71E-02	0.663	-3.83477
	1	4105098	0	G	C	0.157	2.717635	0.8107779	1.971845	1.847797	9.90E-04	1.46E-03	3.48E-03	0.157	5.43527
	1	4937980	0	C	T	0.18	2.79798	0.7233114	1.592554	1.469858	1.56E-04	3.75E-04	1.58E-03	0.18	5.59596
	4	6405104	1	G	C	0.357	2.658236	0.7108175	2.429725	2.285887	2.52E-04	2.53E-04	5.34E-04	0.643	-5.316472
	4	269719	0	A	T	0.227	17.63712	0.7517798	3.19165	3.154181	3.45E-55	5.47E-35	2.69E-16	0.773	-35.27424
	Chromosome	Position	n_miss	Allele1	Allele0	Allele freq	beta	beta_se	l_remle	l_mle	p_wald	p_lrt	p_score	Corrected allele freq	Corrected beta
Fogo	1	2390463	0	C	T	0.054	3.911478	0.8286343	1.00E+05	1.00E+05	6.12E-06	4.96E-06	2.38E-05	0.054	7.822956
	1	3771082	0	C	A	0.054	3.911478	0.8286343	1.00E+05	1.00E+05	6.12E-06	4.96E-06	2.38E-05	0.054	7.822956
	1	4755623	0	T	C	0.326	3.483753	0.7476278	1.00E+05	1.00E+05	7.88E-06	6.41E-06	2.88E-05	0.674	-6.967506
	1	5238976	0	T	C	0.209	3.676032	0.7912445	1.00E+05	1.00E+05	8.34E-06	6.80E-06	3.01E-05	0.209	7.352064
	1	7872125	0	C	G	0.357	3.166061	0.8062224	1.00E+05	1.00E+05	0.0001403	0.000120556	0.000279867	0.357	6.332122
	1	7984084	0	G	A	0.38	2.952452	0.9273455	1.00E+05	1.00E+05	0.001828595	0.00164763	0.002476198	0.62	-5.904904
	1	9354932	0	A	T	0.054	3.911478	0.8286343	1.00E+05	1.00E+05	6.12E-06	4.96E-06	2.38E-05	0.054	7.822956
	1	9766388	0	A	G	0.054	3.911478	0.8286343	1.00E+05	1.00E+05	6.12E-06	4.96E-06	2.38E-05	0.054	7.822956
	2	11544690	1	T	C	0.242	2.99866	0.8014253	1.00E+05	1.00E+05	0.000275648	0.000239852	0.000489449	0.242	5.99732
	2	13461335	0	C	A	0.14	-5.392382	1.080702	1.00E+05	1.00E+05	1.95E-06	1.54E-06	1.02E-05	0.14	-10.784764
	2	13528769	0	A	C	0.14	-5.392382	1.080702	1.00E+05	1.00E+05	1.95E-06	1.54E-06	1.02E-05	0.14	-10.784764
	2	14495701	0	G	T	0.256	3.064959	0.8083024	1.00E+05	1.00E+05	0.000230097	0.000199546	0.000421067	0.256	6.129918
	2	14676400	0	T	C	0.256	3.064959	0.8083024	1.00E+05	1.00E+05	0.000230097	0.000199546	0.000421067	0.256	6.129918
	2	17489244	0	C	A	0.248	3.01357	0.8028592	1.00E+05	1.00E+05	0.000264142	0.000229658	0.000472336	0.248	6.02714
	2	17926692	1	A	T	0.32	2.527964	0.8080731	1.00E+05	1.00E+05	0.002180287	0.001970844	0.002891188	0.32	5.055928
	3	8276089	1	A	T	0.25	2.998827	0.9265653	1.00E+05	1.00E+05	0.001543439	0.001386384	0.002134186	0.75	-5.997654
	3	16348761	0	G	A	0.054	3.911478	0.8286343	1.00E+05	1.00E+05	6.12E-06	4.96E-06	2.38E-05	0.054	7.822956
	3	16495461	0	A	G	0.279	2.132405	0.7647368	1.00E+05	1.00E+05	0.006111796	0.005629008	0.007274455	0.279	4.26481
	3	16616372	0	G	C	0.054	3.911478	0.8286343	1.00E+05	1.00E+05	6.12E-06	4.96E-06	2.38E-05	0.054	7.822956
	4	4702473	0	C	T	0.186	-3.75123	1.000559	1.00E+05	1.00E+05	0.00026836	0.000233394	0.000478621	0.186	-7.50246
	5	2093955	0	T	A	0.07	4.843527	1.0471	1.00E+05	1.00E+05	9.07E-06	7.41E-06	3.21E-05	0.93	-9.687054
	5	3146556	0	A	G	0.054	3.911478	0.8286343	1.00E+05	1.00E+05	6.12E-06	4.96E-06	2.38E-05	0.054	7.822956
	5	3179333	0	T	A	1	-13.5	NA	NA	NA	NA	NA	NA	1	-27
	5	3661841	0	G	A	0.054	3.911478	0.8286343	1.00E+05	1.00E+05	6.12E-06	4.96E-06	2.38E-05	0.054	7.822956
	5	25358142	0	G	A	0.054	3.911478	0.8286343	100000	100000	6.12E-06	4.96E-06	2.38E-05	0.054	7.822956
	Chromosome	Position	n_miss	Allele1	Allele0	Allele freq	beta	beta_se	l_remle	l_mle	p_wald	p_lrt	p_score	Corrected allele freq	Corrected beta
Morocco	1	10457476	0	G	T	0.111	-9.911841	2.136644	1.00E+05	1.00E+05	1.90E-05	1.28E-05	0.00014533	0.889	19.823682
	1	10581012	0	C	T	0.095	5.588951	2.03272	1.00E+05	1.00E+05	0.00784246	0.00666771	0.01063331	0.905	-11.177902
	1	16846574	1	A	G	0.097	8.751672	2.836212	1.00E+05	1.00E+05	0.003051674	0.002503894	0.004947371	0.903	-17.503344
	1	16867425	1	G	A	0.065	-8.767175	2.312216	1.00E+05	1.00E+05	0.000345572	0.000260856	0.000972068	0.935	17.53435
	1	16887597	2	G	A	0.377	-6.374147	1.928187	1.00E+05	1.00E+05	0.001589839	0.001272505	0.002980523	0.623	12.748294
	1	16922310	1	A	C	0.065	-10.83304	1.963957	1.00E+05	1.00E+05	7.47E-07	4.44E-07	2.36E-05	0.935	21.66608
	1	17816683	0	C	T	0.127	8.335452	1.927369	1.00E+05	1.00E+05	5.75E-05	4.05E-05	0.000290346	0.873	-16.670904
	1	17872397	0	T	C	0.159	-9.869482	2.826798	1.00E+05	1.00E+05	0.000899474	0.000704422	0.001941479	0.159	-9.869482
	1	18186976	0	C	A	0.079	-6.654233	2.228686	1.00E+05	1.00E+05	0.004067947	0.00337425	0.00622049	0.921	13.308466
	1	18226889	0	A	G	0.254	-9.685816	2.38146	1.00E+05	1.00E+05	0.000138712	0.000101075	0.000518324	0.746	19.371632
	1	18325745	2	T	G	0.066	-9.281866	2.431105	1.00E+05	1.00E+05	0.00031719	0.000238642	0.000915177	0.934	18.563732
	1	18386212	0	T	C	0.127	-5.743248	2.111351	1.00E+05	1.00E+05	0.008488457	0.007238343	0.01135783	0.873	11.486496
	1	18397242	0	G	T	0.111	-10.72767	1.907145	1.00E+05	1.00E+05	4.94E-07	2.89E-07	1.90E-05	0.889	21.45534
	1	18399075	0	T	A	0.063	-11.27351	1.906627	1.00E+05	1.00E+05	1.64E-07	9.16E-08	1.10E-05	0.937	22.54702
	1	18410329	0	G	C	0.397	-6.132662	2.027822	1.00E+05	1.00E+05	0.003643661	0.003009757	0.005695567	0.603	12.265324
	1	18438918	0	G	A	0.381	-8.963354	2.368974	1.00E+05	1.00E+05	0.000354719	0.000268031	0.000990157	0.619	17.926708
	1	19189128	0	A	T	0.206	-7.022149	2.318445	1.00E+05	1.00E+05	0.003596303	0.002969168	0.005636433	0.206	-7.022149
	1	19647090	0	C	A	0.254	-4.957953	1.539911	1.00E+05	1.00E+05	0.002058383	0.001663825	0.003635515	0.746	9.915906
	1	19650690	0	G	T	0.413	4.435535	1.431705	1.00E+05	1.00E+05	0.00294374	0.002412039	0.004808639	0.587	-8.87107
	1	19656675	0	C	T	0.159	-7.551063	1.770658	1.00E+05	1.00E+05	7.08E-05	5.03E-05	0.000332185	0.841	15.102126
	1	19664007	0	G	C	0.095	7.112809	2.010602	1.00E+05	1.00E+05	0.000778391	0.000606225	0.001744844	0.905	-14.225618
	1	19672715	0	A	G	0.127	-6.439955	2.046567	1.00E+05	1.00E+05	0.002553625	0.002081127	0.004300145	0.873	12.87991
	1	19794499	0	G	C	0.238	-6.945956	2.032157	1.00E+05	1.00E+05	0.001128937	0.000891855	0.002300013	0.238	-6.945956
	1	20630823	0	A	G	0.206	-5.774195	2.098349	1.00E+05	1.00E+05	0.007794019	0.006624988	0.01057871	0.206	-5.774195
	1	20669763	0	G	A	0.095	-8.082848	2.09632	1.00E+05	1.00E+05	0.000280293	0.000209877	0.000839295	0.905	16.165696
	1	20863387	0	T	C	0.079	-8.930632	2.979915	1.00E+05	1.00E+05	0.003939892	0.003264085	0.006062947	0.079	-8.930632
	1	22032771	0	T	A	0.238	-5.243761	1.382438	1.00E+05	1.00E+05	0.000343945	0.000259581	0.000968838	0.762	10.487522
	1	22765472	0	T	G	0.286	-6.511006	1.825681	1.00E+05	1.00E+05	0.000711246	0.000552016	0.001633044	0.714	13.022012
	1	23210880	0	T	C	0.222	5.178968	1.668135	1.00E+05	1.00E+05	0.00288799	0.002364643	0.004736667	0.778	-10.357936
	1	23219792	1	A	T	0.468	3.140229	1.065156	1.00E+05	1.00E+05	0.004525545	0.003768952	0.006777833	0.532	-6.280458
	1	23224033	1	C	T	0.161	-9.025673	1.358001	1.00E+05	1.00E+05	9.36E-09	4.68E-09	3.02E-06	0.839	18.051346
	1	23227456	0	C	G	0.397	-4.042201	1.086424	1.00E+05	1.00E+05	0.000434952	0.00033125	0.001144407	0.603	8.084402
	1	23230744	0	A	T	0.143	-7.611273	1.605763	1.00E+05	1.00E+05	1.32E-05	8.80E-06	0.000116812	0.857	15.222546
	1	23232310	0	A	G	0.111	8.296867	1.858104	1.00E+05	1.00E+05	3.52E-05	2.43E-05	0.000212617	0.889	-16.593734
	1	23244741	0	A	T	0.127	6.868193	1.734128	1.00E+05	1.00E+05	0.000198198	0.000146431	0.000660452	0.873	-13.736386
	1	23245091	1	T	G	0.177	-5.477921	1.520458	1.00E+05	1.00E+05	0.000633844	0.000489769	0.001501288	0.823	10.955842
	1	23245840	1	G	A	0.177	-5.477921	1.520458	1.00E+05	1.00E+05	0.000633844	0.000489769	0.001501288	0.823	10.955842
	1	23412505	0	T	G	0.46	-4.736472	1.35724	1.00E+05	1.00E+05	0.000904021	0.00070812	0.00194875	0.54	9.472944
	1	23431940	0	C	T	0.222	-5.710411	1.604414	1.00E+05	1.00E+05	0.000727455	0.000565085	0.001660232	0.778	11.420822
	1	23444161	0	A	T	0.063	6.762993	2.38904	1.00E+05	1.00E+05	0.006278975	0.005294101	0.008848962	0.937	-13.525986
	1	23678030	0	T	G	0.111	-11.20277	1.848254	1.00E+05	1.00E+05	9.22E-08	5.04E-08	8.38E-06	0.889	22.40554
	1	23681529	0	G	A	0.111	-11.20277	1.848254	1.00E+05	1.00E+05	9.22E-08	5.04E-08	8.38E-06	0.889	22.40554
	1	23762601	0	T	C	0.254	5.180311	1.558989	1.00E+05	1.00E+05	0.001509701	0.00120598	0.002865213	0.746	-10.360622
	1	23769501	0	T	A	0.063	-11.9726	2.076441	1.00E+05	1.00E+05	2.88E-07	1.65E-07	1.45E-05	0.937	23.9452
	1	23771824	0	A	T	0.095	8.354948	2.834596	1.00E+05	1.00E+05	0.00453384	0.003776121	0.006787861	0.905	-16.709896
	1	23948893	0	G	T	0.111	-5.509971	1.924639	1.00E+05	1.00E+05	0.005746656	0.004829173	0.008229383	0.889	11.019942
	1	24949099	0	A	T	0.365	-6.84669	2.20984	1.00E+05	1.00E+05	0.002942079	0.002410626	0.004806498	0.635	13.69338
	1	24955988	2	T	C	0.131	-7.1346	1.941959	1.00E+05	1.00E+05	0.000505389	0.000387125	0.001274353	0.869	14.2692
	1	24980609	0	C	A	0.286	-4.503129	1.638495	1.00E+05	1.00E+05	0.007867161	0.006689499	0.01066114	0.714	9.006258
	1	24984157	0	T	C	0.492	6.445039	1.570599	1.00E+05	1.00E+05	0.000122675	8.90E-05	0.000477324	0.508	-12.890078
	1	26683611	1	G	C	0.065	-10.02445	2.173578	1.00E+05	1.00E+05	2.09E-05	1.42E-05	0.00015413	0.935	20.0489
	1	26831329	0	T	C	0.302	-5.14851	1.424528	1.00E+05	1.00E+05	0.000611386	0.000471761	0.001462415	0.698	10.29702
	1	27838276	1	C	T	0.177	-6.796035	1.642386	1.00E+05	1.00E+05	0.000109187	7.88E-05	0.000441665	0.823	13.59207
	1	27841168	1	T	A	0.21	-5.725934	1.707536	1.00E+05	1.00E+05	0.001376249	0.001095496	0.002670612	0.79	11.451868
	1	27875921	1	G	A	0.177	9.002758	1.658477	1.00E+05	1.00E+05	1.04E-06	6.27E-07	2.80E-05	0.823	-18.005516
	1	27883646	0	A	G	0.333	-4.423896	1.433902	1.00E+05	1.00E+05	0.0030559	0.002507492	0.004952787	0.667	8.847792
	1	29450268	1	G	C	0.161	-6.761514	2.147453	1.00E+05	1.00E+05	0.002539338	0.002069044	0.004281295	0.839	13.523028
	1	29488041	2	C	T	0.115	-6.987246	1.983748	1.00E+05	1.00E+05	0.000816891	0.000637388	0.001808018	0.885	13.974492
	1	29992588	1	T	C	0.161	-4.270389	1.583536	1.00E+05	1.00E+05	0.009039543	0.007726409	0.01197097	0.839	8.540778
	1	4035878	0	T	C	0.111	-8.369061	2.29105	1.00E+05	1.00E+05	0.000540449	0.000415051	0.00133746	0.111	-8.369061
	1	5028415	0	T	C	0.254	-10.52657	2.752595	1.00E+05	1.00E+05	0.000310758	0.000233617	0.000902112	0.746	21.05314
	1	6178123	0	T	C	0.175	-6.886685	1.878358	1.00E+05	1.00E+05	0.00051781	0.00039701	0.00129682	0.825	13.77337
	1	8120944	0	T	C	0.159	-5.396296	1.710026	1.00E+05	1.00E+05	0.002487177	0.002024945	0.004212319	0.841	10.792592
	1	8124245	0	G	T	0.159	7.274865	1.912064	1.00E+05	1.00E+05	0.000331198	0.000249596	0.000943405	0.159	7.274865
	1	8413467	0	G	A	0.317	-8.361179	2.124544	1.00E+05	1.00E+05	0.000215421	0.000159668	0.000699347	0.683	16.722358
	1	9667363	0	T	G	0.254	7.60046	2.519398	1.00E+05	1.00E+05	0.003722684	0.003077529	0.005793988	0.254	7.60046
	2	10903074	1	C	A	0.097	-8.199503	1.890773	1.00E+05	1.00E+05	5.52E-05	3.88E-05	0.000282804	0.097	-8.199503
	2	11494244	0	T	C	0.063	7.935827	2.27358	1.00E+05	1.00E+05	0.000902128	0.00070658	0.001945724	0.937	-15.871654
	2	11500908	0	G	A	0.079	8.343458	2.091583	1.00E+05	1.00E+05	0.000180263	0.000132692	0.000618985	0.921	-16.686916
	2	11504794	0	A	G	0.159	-7.781113	1.919366	1.00E+05	1.00E+05	0.000145005	0.000105842	0.000534048	0.841	15.562226
	2	11537992	0	T	C	0.159	-9.425372	1.586124	1.00E+05	1.00E+05	1.46E-07	8.14E-08	1.04E-05	0.841	18.850744
	2	11544208	0	T	C	0.143	-10.38544	1.48906	1.00E+05	1.00E+05	2.56E-09	1.22E-09	1.77E-06	0.857	20.77088
	2	11544723	0	A	G	0.143	-10.38544	1.48906	1.00E+05	1.00E+05	2.56E-09	1.22E-09	1.77E-06	0.857	20.77088
	2	11558461	0	A	G	0.143	-10.38544	1.48906	1.00E+05	1.00E+05	2.56E-09	1.22E-09	1.77E-06	0.857	20.77088
	2	11561054	1	A	T	0.145	-10.2893	1.495537	1.00E+05	1.00E+05	3.72E-09	1.80E-09	2.06E-06	0.855	20.5786
	2	11563335	1	T	C	0.065	5.643337	2.116188	1.00E+05	1.00E+05	0.00979263	0.008395133	0.01280229	0.935	-11.286674
	2	11603184	0	G	A	0.175	-6.113235	1.619561	1.00E+05	1.00E+05	0.000365266	0.000276313	0.001010877	0.825	12.22647
	2	11603744	0	C	T	0.302	-5.634152	1.484012	1.00E+05	1.00E+05	0.000340114	0.000256578	0.000961218	0.302	-5.634152
	2	11638712	1	T	A	0.129	-6.65892	1.661249	1.00E+05	1.00E+05	0.000168992	0.000124084	0.000592365	0.129	-6.65892
	2	11665726	0	C	G	0.429	-5.540655	1.608035	1.00E+05	1.00E+05	0.001036838	0.000816433	0.002158059	0.429	-5.540655
	2	11866239	0	C	A	0.127	-9.27889	1.72104	1.00E+05	1.00E+05	1.20E-06	7.24E-07	3.02E-05	0.873	18.55778
	2	12749496	0	A	C	0.317	-5.28615	1.708438	1.00E+05	1.00E+05	0.002977643	0.002440878	0.004852301	0.683	10.5723
	2	14374900	0	A	T	0.111	-11.42999	1.849788	1.00E+05	1.00E+05	5.83E-08	3.13E-08	6.77E-06	0.889	22.85998
	2	14386783	3	T	C	0.083	-11.43428	2.070857	1.00E+05	1.00E+05	7.32E-07	4.34E-07	2.33E-05	0.917	22.86856
	2	14425717	0	T	A	0.413	-7.990601	1.758746	1.00E+05	1.00E+05	2.67E-05	1.83E-05	0.000179058	0.587	15.981202
	2	15483475	0	A	T	0.206	4.26613	1.555536	1.00E+05	1.00E+05	0.007991342	0.006799075	0.01080088	0.794	-8.53226
	2	15579159	0	G	C	0.079	-6.333029	2.288185	1.00E+05	1.00E+05	0.007464148	0.006334328	0.01020583	0.921	12.666058
	2	15593838	0	T	C	0.175	-4.857988	1.538382	1.00E+05	1.00E+05	0.002471318	0.002011545	0.004191301	0.825	9.715976
	2	15679834	0	C	T	0.175	4.814517	1.641491	1.00E+05	1.00E+05	0.004722854	0.003939611	0.007015663	0.825	-9.629034
	2	15750008	0	A	G	0.127	8.225714	1.979581	1.00E+05	1.00E+05	0.000102921	7.41E-05	0.000424678	0.873	-16.451428
	2	15754868	0	A	G	0.127	8.225714	1.979581	1.00E+05	1.00E+05	0.000102921	7.41E-05	0.000424678	0.873	-16.451428
	2	17405596	0	C	T	0.127	-8.433097	1.693824	1.00E+05	1.00E+05	5.55E-06	3.57E-06	7.03E-05	0.127	-8.433097
	2	1800778	3	A	G	0.1	-5.844758	1.693201	1.00E+05	1.00E+05	0.001016846	0.000800094	0.002126918	0.9	11.689516
	2	18341785	0	A	T	0.238	4.805196	1.541805	1.00E+05	1.00E+05	0.002788983	0.002280558	0.004608304	0.762	-9.610392
	2	2419001	2	C	T	0.115	6.210855	1.845095	1.00E+05	1.00E+05	0.001323529	0.00105196	0.00259277	0.885	-12.42171
	2	451547	0	T	C	0.444	-5.53321	1.690823	1.00E+05	1.00E+05	0.001757473	0.001412067	0.003218375	0.556	11.06642
	2	5588012	0	A	G	0.476	4.193851	1.341688	1.00E+05	1.00E+05	0.002715006	0.002217802	0.004511916	0.476	4.193851
	2	5791264	1	C	T	0.161	-7.038379	1.762901	1.00E+05	1.00E+05	0.000178207	0.00013112	0.000614164	0.839	14.076758
	2	5978333	0	T	A	0.476	5.33366	1.526613	1.00E+05	1.00E+05	0.000892814	0.000699007	0.001930812	0.524	-10.66732
	2	5978602	0	T	A	0.206	6.713367	1.647654	1.00E+05	1.00E+05	0.000135329	9.85E-05	0.000509788	0.794	-13.426734
	2	6365089	0	A	G	0.143	-7.983711	1.890242	1.00E+05	1.00E+05	8.15E-05	5.82E-05	0.000364107	0.857	15.967422
	2	6365315	0	T	G	0.302	-4.551912	1.338927	1.00E+05	1.00E+05	0.001194447	0.000945646	0.002399591	0.698	9.103824
	2	6908910	0	G	C	0.095	-9.214385	1.777829	1.00E+05	1.00E+05	2.61E-06	1.63E-06	4.60E-05	0.905	18.42877
	2	6916866	2	C	T	0.262	-3.076955	1.140033	1.00E+05	1.00E+05	0.008984946	0.007678005	0.01191041	0.738	6.15391
	2	6953082	0	A	G	0.063	-9.991921	2.005053	1.00E+05	1.00E+05	5.46E-06	3.51E-06	6.96E-05	0.937	19.983842
	2	7027451	0	T	C	0.46	5.635201	1.217642	1.00E+05	1.00E+05	1.98E-05	1.34E-05	0.000148852	0.46	5.635201
	2	7912062	1	A	T	0.081	-8.410837	2.611333	1.00E+05	1.00E+05	0.002050665	0.001657349	0.003624955	0.919	16.821674
	2	9573893	0	C	G	0.317	-6.252004	2.126894	1.00E+05	1.00E+05	0.004637304	0.003865583	0.006912717	0.317	-6.252004
	2	9590354	0	G	A	0.222	-6.751272	2.409142	1.00E+05	1.00E+05	0.006790445	0.005742201	0.009438058	0.778	13.502544
	2	9596055	0	A	G	0.429	-6.39325	1.979261	1.00E+05	1.00E+05	0.0019951	0.001610757	0.003548732	0.571	12.7865
	3	10861668	0	A	G	0.397	-4.582499	1.544708	1.00E+05	1.00E+05	0.004295351	0.003570202	0.006498519	0.603	9.164998
	3	10866086	0	T	G	0.397	-4.582499	1.544708	1.00E+05	1.00E+05	0.004295351	0.003570202	0.006498519	0.603	9.164998
	3	10871613	0	G	A	0.413	5.397845	1.37624	1.00E+05	1.00E+05	0.000225163	0.000167175	0.00072099	0.587	-10.79569
	3	11852719	1	A	G	0.161	4.915722	1.608374	1.00E+05	1.00E+05	0.003322423	0.002734836	0.005292084	0.839	-9.831444
	3	11857096	2	T	G	0.066	7.925745	2.568141	1.00E+05	1.00E+05	0.003047342	0.002500205	0.004941818	0.934	-15.85149
	3	11867570	1	C	A	0.113	7.014731	1.881912	1.00E+05	1.00E+05	0.000425518	0.000323791	0.001126643	0.887	-14.029462
	3	1495476	0	T	G	0.063	-11.37249	2.658554	1.00E+05	1.00E+05	6.77E-05	4.79E-05	0.000322553	0.937	22.74498
	3	16343705	1	T	G	0.081	-11.44815	1.543015	1.00E+05	1.00E+05	4.40E-10	1.95E-10	9.01E-07	0.919	22.8963
	3	16386359	0	G	T	0.397	-3.24646	1.091407	1.00E+05	1.00E+05	0.004199094	0.00348721	0.006381097	0.603	6.49292
	3	16483833	3	T	A	0.1	6.614073	1.967682	1.00E+05	1.00E+05	0.001343015	0.001068044	0.002621608	0.9	-13.228146
	3	16570369	0	A	G	0.143	-5.901706	2.209971	1.00E+05	1.00E+05	0.009695617	0.00830888	0.0126956	0.857	11.803412
	3	16597819	0	T	C	0.063	-5.996599	2.108178	1.00E+05	1.00E+05	0.006047457	0.005091706	0.008580352	0.937	11.993198
	3	16732782	0	T	C	0.095	7.342554	1.986616	1.00E+05	1.00E+05	0.000470828	0.000359669	0.001211155	0.905	-14.685108
	3	16767185	0	T	A	0.492	4.222793	1.310649	1.00E+05	1.00E+05	0.002044502	0.00165218	0.00361652	0.508	-8.445586
	3	16767748	3	A	G	0.3	3.648101	1.250991	1.00E+05	1.00E+05	0.004951974	0.004138116	0.007290125	0.7	-7.296202
	3	16777741	0	G	A	0.349	3.592308	1.164923	1.00E+05	1.00E+05	0.003069095	0.002518731	0.00496969	0.349	3.592308
	3	16783622	0	A	G	0.46	-5.295758	1.287913	1.00E+05	1.00E+05	0.000119261	8.64E-05	0.000468407	0.54	10.591516
	3	16933215	0	C	G	0.111	10.60729	1.993171	1.00E+05	1.00E+05	1.55E-06	9.50E-07	3.47E-05	0.889	-21.21458
	3	16934549	0	A	G	0.127	9.391453	1.8555	1.00E+05	1.00E+05	4.10E-06	2.60E-06	5.91E-05	0.873	-18.782906
	3	17096632	0	A	G	0.095	-10.09005	1.9597	1.00E+05	1.00E+05	2.96E-06	1.86E-06	4.94E-05	0.095	-10.09005
	3	17099862	0	A	G	0.079	8.497241	2.265684	1.00E+05	1.00E+05	0.000395095	0.000299783	0.001068713	0.921	-16.994482
	3	17101738	1	T	C	0.097	8.471046	2.038757	1.00E+05	1.00E+05	0.000103017	7.42E-05	0.000424941	0.903	-16.942092
	3	17510368	0	A	G	0.46	4.02544	1.26042	1.00E+05	1.00E+05	0.002222946	0.00180211	0.003859081	0.54	-8.05088
	3	18008940	0	T	C	0.063	-9.908951	2.202004	1.00E+05	1.00E+05	3.11E-05	2.14E-05	0.000196953	0.937	19.817902
	3	18142018	0	A	G	0.079	7.450935	2.047502	1.00E+05	1.00E+05	0.000564941	0.0004346	0.001380995	0.079	7.450935
	3	18218971	0	G	A	0.079	-7.973328	2.367041	1.00E+05	1.00E+05	0.001314124	0.0010442	0.00257882	0.921	15.946656
	3	18620959	0	C	T	0.444	-4.360412	1.441055	1.00E+05	1.00E+05	0.003627104	0.002995565	0.005674906	0.444	-4.360412
	3	18762844	0	T	C	0.349	-5.033325	1.494359	1.00E+05	1.00E+05	0.001315176	0.001045068	0.002580381	0.349	-5.033325
	3	18902650	0	T	A	0.159	6.452102	1.873172	1.00E+05	1.00E+05	0.001040453	0.000819388	0.002163677	0.841	-12.904204
	3	19007751	0	T	C	0.206	9.045648	1.630384	1.00E+05	1.00E+05	6.61E-07	3.91E-07	2.21E-05	0.206	9.045648
	3	19028913	0	C	G	0.079	-7.660415	2.501746	1.00E+05	1.00E+05	0.003268183	0.002688512	0.005223386	0.079	-7.660415
	3	19068273	0	G	A	0.063	6.994663	2.402515	1.00E+05	1.00E+05	0.005018786	0.004196066	0.007369828	0.937	-13.989326
	3	19416514	0	G	A	0.27	-6.479407	1.519121	1.00E+05	1.00E+05	7.06E-05	5.01E-05	0.000331677	0.73	12.958814
	3	20070448	0	T	A	0.079	-8.939501	2.62953	1.00E+05	1.00E+05	0.001194497	0.000945687	0.002399666	0.921	17.879002
	3	20444457	0	G	A	0.159	-6.479029	1.827234	1.00E+05	1.00E+05	0.000758704	0.000590311	0.001712285	0.841	12.958058
	3	20454797	0	T	A	0.397	5.271938	1.351789	1.00E+05	1.00E+05	0.000242306	0.000180415	0.000758496	0.603	-10.543876
	3	20496572	0	G	C	0.206	5.622207	2.024715	1.00E+05	1.00E+05	0.007281864	0.006173914	0.009998948	0.794	-11.244414
	3	20508882	0	G	T	0.19	7.766951	1.772246	1.00E+05	1.00E+05	4.70E-05	3.29E-05	0.000255319	0.81	-15.533902
	3	20528481	0	C	T	0.159	4.931689	1.63416	1.00E+05	1.00E+05	0.003711	0.003067505	0.005779455	0.159	4.931689
	3	20892090	0	G	A	0.222	-8.116155	1.810721	1.00E+05	1.00E+05	3.32E-05	2.28E-05	0.000204776	0.778	16.23231
	3	20895713	1	T	C	0.29	6.382797	2.167983	1.00E+05	1.00E+05	0.00457725	0.003813647	0.006840295	0.71	-12.765594
	3	21575119	0	T	C	0.19	8.521094	1.842288	1.00E+05	1.00E+05	2.00E-05	1.35E-05	0.000149724	0.81	-17.042188
	3	21878667	0	G	A	0.333	-4.209619	1.291529	1.00E+05	1.00E+05	0.001827861	0.001470822	0.003317012	0.333	-4.209619
	3	21880278	1	G	A	0.339	-4.053805	1.310154	1.00E+05	1.00E+05	0.00297764	0.002440875	0.004852297	0.661	8.10761
	3	21940911	0	C	A	0.079	9.729919	2.035905	1.00E+05	1.00E+05	1.15E-05	7.60E-06	0.00010738	0.921	-19.459838
	3	3304806	0	T	C	0.429	6.366118	1.841432	1.00E+05	1.00E+05	0.001000423	0.000786681	0.002101244	0.571	-12.732236
	3	3536273	0	G	T	0.079	-7.42263	2.216491	1.00E+05	1.00E+05	0.001395284	0.001111232	0.00269858	0.921	14.84526
	3	3537344	0	C	G	0.079	-7.42263	2.216491	1.00E+05	1.00E+05	0.001395284	0.001111232	0.00269858	0.921	14.84526
	3	3923932	0	C	T	0.063	-10.69986	2.050769	1.00E+05	1.00E+05	2.30E-06	1.43E-06	4.29E-05	0.937	21.39972
	3	5135816	0	T	C	0.079	-8.930632	2.979915	1.00E+05	1.00E+05	0.003939892	0.003264085	0.006062947	0.079	-8.930632
	3	5863961	0	T	A	0.095	-11.42906	1.519878	1.00E+05	1.00E+05	2.95E-10	1.29E-10	7.79E-07	0.905	22.85812
	3	6434690	0	G	T	0.492	-5.967696	1.836969	1.00E+05	1.00E+05	0.001887603	0.001520757	0.003400201	0.492	-5.967696
	3	6609284	0	T	G	0.429	-5.28271	1.56021	1.00E+05	1.00E+05	0.00124597	0.000988032	0.002477158	0.571	10.56542
	3	6611687	0	G	T	0.222	5.822356	1.800733	1.00E+05	1.00E+05	0.001976115	0.001594848	0.003522603	0.778	-11.644712
	3	6883159	0	A	T	0.206	8.238744	2.277786	1.00E+05	1.00E+05	0.000605956	0.000467411	0.001452969	0.794	-16.477488
	4	10022261	0	T	C	0.127	7.493964	1.849839	1.00E+05	1.00E+05	0.000146405	0.000106904	0.00053752	0.873	-14.987928
	4	10023493	0	T	C	0.413	3.308878	1.227331	1.00E+05	1.00E+05	0.009057645	0.00774246	0.01199104	0.587	-6.617756
	4	10024039	0	T	C	0.127	7.493964	1.849839	1.00E+05	1.00E+05	0.000146405	0.000106904	0.00053752	0.873	-14.987928
	4	10103495	3	C	A	0.067	6.781434	2.523562	1.00E+05	1.00E+05	0.009271999	0.007932614	0.01222835	0.933	-13.562868
	4	13654905	0	T	C	0.206	-6.874675	1.366907	1.00E+05	1.00E+05	4.61E-06	2.94E-06	6.32E-05	0.794	13.74935
	4	13724595	1	C	A	0.29	-4.542724	1.618985	1.00E+05	1.00E+05	0.006724612	0.005684452	0.00936255	0.71	9.085448
	4	13850018	0	T	C	0.095	7.22492	2.093039	1.00E+05	1.00E+05	0.001016907	0.000800143	0.002127012	0.905	-14.44984
	4	13876433	0	G	C	0.238	-7.229345	2.436095	1.00E+05	1.00E+05	0.00428299	0.003559541	0.006483461	0.762	14.45869
	4	139663	0	G	A	0.111	-6.931536	1.925276	1.00E+05	1.00E+05	0.000638938	0.000493857	0.001510065	0.889	13.863072
	4	14657623	0	G	T	0.429	-4.997755	1.554145	1.00E+05	1.00E+05	0.002082259	0.001683864	0.003668137	0.571	9.99551
	4	15001739	0	C	T	0.143	-7.83478	2.057976	1.00E+05	1.00E+05	0.000328709	0.000247648	0.00093841	0.857	15.66956
	4	15003489	0	A	G	0.175	-9.078339	2.18089	1.00E+05	1.00E+05	0.00010036	7.22E-05	0.000417652	0.825	18.156678
	4	16796474	0	G	A	0.381	-5.894724	1.865575	1.00E+05	1.00E+05	0.002457671	0.002000016	0.004173198	0.381	-5.894724
	4	17617874	0	T	G	0.095	-7.698698	2.054517	1.00E+05	1.00E+05	0.000399211	0.000303028	0.001076613	0.905	15.397396
	4	17629578	1	G	A	0.097	-7.624944	2.055709	1.00E+05	1.00E+05	0.00045135	0.000344229	0.001175069	0.903	15.249888
	4	18023009	0	T	C	0.111	-9.043904	1.79583	1.00E+05	1.00E+05	4.50E-06	2.87E-06	6.24E-05	0.889	18.087808
	4	18077158	0	C	T	0.206	-6.322773	1.628423	1.00E+05	1.00E+05	0.000256458	0.000191371	0.000788949	0.794	12.645546
	4	18096808	0	G	A	0.286	-5.107505	1.909467	1.00E+05	1.00E+05	0.009584165	0.008209826	0.01257289	0.714	10.21501
	4	18099969	0	A	T	0.127	7.363666	1.67787	1.00E+05	1.00E+05	4.60E-05	3.21E-05	0.000251857	0.873	-14.727332
	4	18110561	0	G	A	0.063	-9.963008	2.081581	1.00E+05	1.00E+05	1.12E-05	7.40E-06	0.000105756	0.937	19.926016
	4	18221445	0	C	T	0.079	-8.152381	1.985212	1.00E+05	1.00E+05	0.000121436	8.80E-05	0.000474097	0.921	16.304762
	4	18263298	0	T	C	0.111	-8.771783	1.823564	1.00E+05	1.00E+05	1.03E-05	6.76E-06	0.000100467	0.111	-8.771783
	4	18323152	0	C	T	0.254	-6.849319	1.484692	1.00E+05	1.00E+05	2.08E-05	1.41E-05	0.000153682	0.746	13.698638
	4	18424973	2	T	A	0.279	-6.158544	1.796157	1.00E+05	1.00E+05	0.001092287	0.000861812	0.00224381	0.721	12.317088
	4	18510214	0	C	T	0.079	-8.15062	2.035731	1.00E+05	1.00E+05	0.000171614	0.000126084	0.000598599	0.921	16.30124
	4	18513783	0	G	T	0.111	-10.90948	1.741408	1.00E+05	1.00E+05	4.18E-08	2.22E-08	5.81E-06	0.889	21.81896
	4	294381	0	C	T	0.143	-10.70727	1.782675	1.00E+05	1.00E+05	1.14E-07	6.29E-08	9.26E-06	0.857	21.41454
	4	301021	0	T	C	0.413	-3.691603	1.124681	1.00E+05	1.00E+05	0.001706137	0.001369272	0.003145991	0.413	-3.691603
	4	331465	1	G	A	0.081	-11.0858	2.096341	1.00E+05	1.00E+05	1.76E-06	1.08E-06	3.71E-05	0.919	22.1716
	4	379645	0	A	G	0.238	-6.349237	2.435548	1.00E+05	1.00E+05	0.01146871	0.009890053	0.01462916	0.762	12.698474
	4	471706	0	T	G	0.111	-8.123412	2.135288	1.00E+05	1.00E+05	0.000331583	0.000249898	0.000944176	0.889	16.246824
	4	473425	0	G	A	0.079	-8.744395	2.222823	1.00E+05	1.00E+05	0.000216568	0.000160552	0.00070191	0.921	17.48879
	4	476567	0	A	T	0.476	-5.364473	1.670847	1.00E+05	1.00E+05	0.002114239	0.001710717	0.00371173	0.524	10.728946
	4	5389639	2	T	C	0.18	-4.812942	1.45006	1.00E+05	1.00E+05	0.001526865	0.001220217	0.002890004	0.82	9.625884
	4	6374465	0	G	T	0.079	-8.143753	2.122817	1.00E+05	1.00E+05	0.000298734	0.000224236	0.000877511	0.921	16.287506
	4	6543712	1	C	T	0.065	-9.770598	2.245745	1.00E+05	1.00E+05	5.25E-05	3.69E-05	0.000274044	0.935	19.541196
	4	6577179	1	A	C	0.21	-5.600906	1.636116	1.00E+05	1.00E+05	0.001110757	0.000876948	0.002272181	0.79	11.201812
	4	6787181	0	A	G	0.111	-6.758788	1.627259	1.00E+05	1.00E+05	0.000103553	7.46E-05	0.000426406	0.889	13.517576
	4	6789076	2	A	G	0.098	-8.361589	1.75708	1.00E+05	1.00E+05	1.24E-05	8.20E-06	0.000112177	0.902	16.723178
	4	706535	1	A	T	0.323	-5.635457	1.29499	1.00E+05	1.00E+05	5.23E-05	3.67E-05	0.000273421	0.677	11.270914
	4	7223890	1	T	G	0.065	-7.30162	2.022138	1.00E+05	1.00E+05	0.000617909	0.000476989	0.001473739	0.935	14.60324
	4	7749625	2	T	A	0.115	-8.328809	1.682363	1.00E+05	1.00E+05	6.16E-06	3.97E-06	7.46E-05	0.885	16.657618
	4	8010335	0	G	A	0.063	-10.84444	2.004369	1.00E+05	1.00E+05	1.11E-06	6.72E-07	2.90E-05	0.937	21.68888
	4	8012814	0	G	A	0.206	-4.618899	1.626443	1.00E+05	1.00E+05	0.006124315	0.005158865	0.008669666	0.794	9.237798
	4	8013696	3	T	C	0.067	-11.22989	1.995183	1.00E+05	1.00E+05	4.87E-07	2.85E-07	1.89E-05	0.933	22.45978
	4	8046680	2	T	C	0.148	-7.665524	1.541456	1.00E+05	1.00E+05	5.67E-06	3.65E-06	7.12E-05	0.852	15.331048
	4	8205650	0	T	C	0.095	-4.979544	1.636281	1.00E+05	1.00E+05	0.003450531	0.002844359	0.005453668	0.905	9.959088
	4	8430892	1	A	G	0.145	-8.405752	1.534074	1.00E+05	1.00E+05	8.58E-07	5.13E-07	2.53E-05	0.855	16.811504
	4	8438465	0	C	T	0.127	5.724239	1.916255	1.00E+05	1.00E+05	0.004050835	0.003359521	0.006199479	0.873	-11.448478
	4	8440839	0	A	G	0.127	5.724239	1.916255	1.00E+05	1.00E+05	0.004050835	0.003359521	0.006199479	0.873	-11.448478
	4	8873079	1	T	C	0.177	-8.00072	1.808022	1.00E+05	1.00E+05	4.05E-05	2.81E-05	0.000232322	0.823	16.00144
	4	8965682	0	A	G	0.079	-9.782968	1.696493	1.00E+05	1.00E+05	2.87E-07	1.64E-07	1.45E-05	0.921	19.565936
	4	8966006	0	C	T	0.079	-9.782968	1.696493	1.00E+05	1.00E+05	2.87E-07	1.64E-07	1.45E-05	0.921	19.565936
	4	9800739	0	A	G	0.063	-11.37249	2.658554	1.00E+05	1.00E+05	6.77E-05	4.79E-05	0.000322553	0.937	22.74498
	5	12562659	0	C	G	0.254	-5.371298	1.816602	1.00E+05	1.00E+05	0.004416251	0.003674539	0.006645473	0.746	10.742596
	5	12915857	3	T	C	0.2	-10.5093	2.777036	1.00E+05	1.00E+05	0.000353895	0.000267384	0.000988532	0.8	21.0186
	5	14255747	0	C	T	0.159	-6.961844	1.973691	1.00E+05	1.00E+05	0.00080401	0.000626955	0.001786953	0.159	-6.961844
	5	1547703	1	C	T	0.129	5.522623	1.962178	1.00E+05	1.00E+05	0.006567205	0.005546461	0.00918164	0.871	-11.045246
	5	1610318	0	T	A	0.19	5.35388	1.786421	1.00E+05	1.00E+05	0.003939393	0.003263656	0.006062331	0.81	-10.70776
	5	1642990	0	G	A	0.206	-5.698794	1.443806	1.00E+05	1.00E+05	0.000207322	0.000153438	0.000681162	0.794	11.397588
	5	16522866	1	T	C	0.242	-5.561043	1.372761	1.00E+05	1.00E+05	0.00014648	0.000106961	0.000537707	0.758	11.122086
	5	1705755	1	C	T	0.177	-7.053255	1.98873	1.00E+05	1.00E+05	0.000756798	0.000588772	0.001709124	0.823	14.10651
	5	17099880	0	G	T	0.111	-10.97463	1.780517	1.00E+05	1.00E+05	6.19E-08	3.33E-08	6.96E-06	0.889	21.94926
	5	17103068	0	G	A	0.397	-5.557933	1.622775	1.00E+05	1.00E+05	0.001105081	0.000872296	0.002263473	0.397	-5.557933
	5	17112411	0	T	C	0.127	-9.429401	2.000035	1.00E+05	1.00E+05	1.45E-05	9.68E-06	0.000123372	0.873	18.858802
	5	17178532	0	A	G	0.302	-5.18253	1.485877	1.00E+05	1.00E+05	0.000909444	0.000712531	0.001957415	0.698	10.36506
	5	1755352	1	G	A	0.194	-8.888974	2.382871	1.00E+05	1.00E+05	0.000421537	0.000320646	0.001119119	0.806	17.777948
	5	1759315	0	T	G	0.413	-7.801122	2.199659	1.00E+05	1.00E+05	0.000757033	0.000588961	0.001709514	0.587	15.602244
	5	17967061	1	G	A	0.145	-8.686229	1.591756	1.00E+05	1.00E+05	9.34E-07	5.60E-07	2.65E-05	0.855	17.372458
	5	17969604	0	C	T	0.175	-7.917424	1.698527	1.00E+05	1.00E+05	1.76E-05	1.18E-05	0.000138441	0.825	15.834848
	5	17980548	0	A	G	0.206	-6.097176	1.434593	1.00E+05	1.00E+05	7.44E-05	5.29E-05	0.000343112	0.794	12.194352
	5	17997691	0	T	G	0.381	-3.865736	1.124238	1.00E+05	1.00E+05	0.001059734	0.00083516	0.002193576	0.619	7.731472
	5	18012009	0	C	G	0.111	-11.53453	1.499952	1.00E+05	1.00E+05	1.50E-10	6.39E-11	6.12E-07	0.889	23.06906
	5	18018418	2	A	G	0.197	-6.649772	2.079735	1.00E+05	1.00E+05	0.00219882	0.001781812	0.003826488	0.803	13.299544
	5	18022408	0	T	C	0.111	-11.53453	1.499952	1.00E+05	1.00E+05	1.50E-10	6.39E-11	6.12E-07	0.889	23.06906
	5	18027456	0	T	A	0.111	-11.53453	1.499952	1.00E+05	1.00E+05	1.50E-10	6.39E-11	6.12E-07	0.889	23.06906
	5	18028218	0	T	A	0.111	-11.53453	1.499952	1.00E+05	1.00E+05	1.50E-10	6.39E-11	6.12E-07	0.889	23.06906
	5	18028612	0	C	G	0.111	-11.53453	1.499952	1.00E+05	1.00E+05	1.50E-10	6.39E-11	6.12E-07	0.889	23.06906
	5	18110162	1	G	C	0.194	-7.363232	1.995423	1.00E+05	1.00E+05	0.00047991	0.000366877	0.001227862	0.806	14.726464
	5	18135939	0	T	A	0.254	-6.749263	2.157529	1.00E+05	1.00E+05	0.002695732	0.002201463	0.004486734	0.746	13.498526
	5	18211163	1	A	G	0.145	-9.653985	1.801359	1.00E+05	1.00E+05	1.35E-06	8.21E-07	3.22E-05	0.855	19.30797
	5	18244498	0	T	G	0.063	-11.31393	2.010176	1.00E+05	1.00E+05	4.87E-07	2.85E-07	1.89E-05	0.937	22.62786
	5	18335022	0	C	G	0.27	-5.86148	1.709717	1.00E+05	1.00E+05	0.001093635	0.000862917	0.002245885	0.73	11.72296
	5	18509918	2	G	A	0.115	-7.735885	2.283856	1.00E+05	1.00E+05	0.001240989	0.000983931	0.002469686	0.885	15.47177
	5	19205035	0	T	G	0.111	-6.979837	1.915121	1.00E+05	1.00E+05	0.000555024	0.000426681	0.00136342	0.889	13.959674
	5	19208348	0	C	T	0.381	-4.027462	1.215149	1.00E+05	1.00E+05	0.001549005	0.001238591	0.002921904	0.381	-4.027462
	5	19223340	0	C	A	0.238	-7.702803	1.26658	1.00E+05	1.00E+05	8.52E-08	4.65E-08	8.07E-06	0.762	15.405606
	5	19771973	0	C	T	0.444	-6.857926	1.553858	1.00E+05	1.00E+05	4.22E-05	2.94E-05	0.000238389	0.556	13.715852
	5	19782713	0	A	C	0.063	-10.05515	2.117031	1.00E+05	1.00E+05	1.28E-05	8.49E-06	0.000114405	0.937	20.1103
	5	21533551	1	T	C	0.29	-4.802838	1.309107	1.00E+05	1.00E+05	0.000513756	0.000393783	0.0012895	0.71	9.605676
	5	22085145	0	T	A	0.492	-8.537866	1.447897	1.00E+05	1.00E+05	1.74E-07	9.77E-08	1.13E-05	0.508	17.075732
	5	22277788	0	A	G	0.19	-5.778163	1.703328	1.00E+05	1.00E+05	0.001221842	0.000968174	0.002440912	0.81	11.556326
	5	22280235	0	G	C	0.413	-4.339788	1.504401	1.00E+05	1.00E+05	0.00540737	0.004533664	0.007830628	0.587	8.679576
	5	22282046	0	A	T	0.413	-4.339788	1.504401	1.00E+05	1.00E+05	0.00540737	0.004533664	0.007830628	0.587	8.679576
	5	22289523	0	T	A	0.397	4.060553	1.549931	1.00E+05	1.00E+05	0.01108601	0.009547967	0.01421459	0.603	-8.121106
	5	22384314	0	T	A	0.063	-8.131328	2.341167	1.00E+05	1.00E+05	0.000951874	0.000747079	0.002024841	0.063	-8.131328
	5	23677856	0	C	A	0.206	3.987273	1.480752	1.00E+05	1.00E+05	0.009137006	0.007812842	0.01207897	0.206	3.987273
	5	23797798	0	A	G	0.079	-12.95186	1.537434	1.00E+05	1.00E+05	8.21E-12	3.11E-12	2.33E-07	0.921	25.90372
	5	23814249	0	A	T	0.19	-6.153339	1.858317	1.00E+05	1.00E+05	0.001563764	0.001250845	0.002943123	0.19	-6.153339
	5	23817952	0	G	A	0.27	-4.971191	1.507237	1.00E+05	1.00E+05	0.001626523	0.001303001	0.003032948	0.73	9.942382
	5	23836262	0	C	G	0.143	-11.11941	1.995581	1.00E+05	1.00E+05	6.04E-07	3.56E-07	2.11E-05	0.857	22.23882
	5	23867656	1	A	G	0.177	4.64316	1.624029	1.00E+05	1.00E+05	0.005807917	0.0048826	0.008301049	0.823	-9.28632
	5	2396202	1	T	G	0.113	-5.684704	1.692768	1.00E+05	1.00E+05	0.001355863	0.001078654	0.00264058	0.887	11.369408
	5	24064484	0	C	A	0.46	3.314145	1.108116	1.00E+05	1.00E+05	0.004009607	0.003324044	0.006148806	0.54	-6.62829
	5	2407424	1	T	G	0.113	6.342262	1.819686	1.00E+05	1.00E+05	0.000916546	0.000718309	0.001968745	0.887	-12.684524
	5	2412125	1	A	G	0.177	-6.067417	1.758989	1.00E+05	1.00E+05	0.001024812	0.000806603	0.002139341	0.823	12.134834
	5	24317291	0	C	A	0.333	5.802656	2.020614	1.00E+05	1.00E+05	0.005606734	0.004707224	0.00806532	0.667	-11.605312
	5	25587361	0	A	G	0.111	-9.827754	1.793007	1.00E+05	1.00E+05	8.53E-07	5.09E-07	2.52E-05	0.889	19.655508
	5	2661387	0	C	T	0.254	8.481421	1.963489	1.00E+05	1.00E+05	5.85E-05	4.12E-05	0.000293744	0.746	-16.962842
	5	26636347	0	C	A	0.492	-5.280901	1.561725	1.00E+05	1.00E+05	0.001263023	0.001002075	0.002502693	0.508	10.561802
	5	2676486	0	A	G	0.063	-12.62031	1.95969	1.00E+05	1.00E+05	2.11E-08	1.09E-08	4.28E-06	0.937	25.24062
	5	2680272	0	C	T	0.063	-11.16151	2.565977	1.00E+05	1.00E+05	5.27E-05	3.70E-05	0.000274597	0.937	22.32302
	5	26910614	0	T	A	0.079	8.106436	2.115568	1.00E+05	1.00E+05	0.00030316	0.000227688	0.000886595	0.921	-16.212872
	5	3576157	0	G	T	0.095	-8.388336	1.862086	1.00E+05	1.00E+05	3.06E-05	2.10E-05	0.000194869	0.905	16.776672
	5	3648303	1	C	T	0.194	-7.726904	1.651818	1.00E+05	1.00E+05	1.65E-05	1.11E-05	0.000133586	0.806	15.453808
	5	3670280	0	G	A	0.095	-7.291286	2.585156	1.00E+05	1.00E+05	0.006461427	0.005453799	0.009059766	0.905	14.582572
	5	3672171	0	A	T	0.159	-7.852361	2.751313	1.00E+05	1.00E+05	0.005888945	0.004953298	0.00839569	0.841	15.704722
	5	3797681	0	C	A	0.492	6.395982	2.118889	1.00E+05	1.00E+05	0.003703764	0.003061298	0.005770452	0.508	-12.791964
	5	3803384	0	A	T	0.286	-7.893364	1.794774	1.00E+05	1.00E+05	4.46E-05	3.11E-05	0.000246728	0.714	15.786728
	5	5058746	0	T	C	0.175	7.990565	2.975758	1.00E+05	1.00E+05	0.009322335	0.00797729	0.01228399	0.825	-15.98113
	5	5773049	0	G	A	0.381	4.342739	1.319525	1.00E+05	1.00E+05	0.001661615	0.001332197	0.003082895	0.619	-8.685478
	5	5965589	0	G	A	0.19	-6.017952	1.799419	1.00E+05	1.00E+05	0.001414234	0.001126905	0.00272635	0.81	12.035904
	5	5974492	2	G	A	0.18	-5.538648	1.865966	1.00E+05	1.00E+05	0.004275091	0.003552728	0.006473834	0.82	11.077296
	5	6089708	0	C	G	0.143	8.589029	1.891664	1.00E+05	1.00E+05	2.70E-05	1.85E-05	0.000180195	0.857	-17.178058
	5	6967353	0	A	G	0.286	-7.775504	1.943372	1.00E+05	1.00E+05	0.000173195	0.000127291	0.000602346	0.714	15.551008
	5	7051776	0	T	C	0.143	-6.12323	2.060493	1.00E+05	1.00E+05	0.004233022	0.003516454	0.006422528	0.143	-6.12323
	5	7151566	0	T	A	0.206	-7.199456	2.188691	1.00E+05	1.00E+05	0.001670386	0.001339498	0.003095349	0.794	14.398912
	5	7377506	0	C	T	0.095	-6.255164	2.125047	1.00E+05	1.00E+05	0.0045847	0.003820089	0.006849286	0.905	12.510328
	5	7882462	0	A	T	0.429	4.799143	1.66499	1.00E+05	1.00E+05	0.005442827	0.004564514	0.00787245	0.571	-9.598286
	5	9089546	1	A	G	0.065	-9.705444	2.123988	1.00E+05	1.00E+05	2.44E-05	1.66E-05	0.000169116	0.935	19.410888
	5	9106234	0	G	C	0.063	-10.43914	1.978539	1.00E+05	1.00E+05	1.84E-06	1.14E-06	3.80E-05	0.937	20.87828
	5	9119720	0	A	G	0.317	5.496983	1.55685	1.00E+05	1.00E+05	0.000795203	0.000619826	0.00177251	0.683	-10.993966
