# Supplementary material for: Genetic Architecture of Flowering Time Differs Between Populations With Contrasting Demographic and Selective Histories
Source: Mol Biol Evol. 2023 Aug 21;40(8):msad185. doi: 10.1093/molbev/msad185 (PMC10461413; doi:10.1093/molbev/msad185)
Supplement: msad185_Supplementary_Data [file msad185_supplementary_data.zip › SuppTable2.csv]

Supplementary Table 2. Age and impact of the representative SNPs. Position, age and impact prediction are shown. Age indicates the mean age of the allele calculated with 200 MCMC runs in RELATE and the corresponding 95% CI. VariantType and Impact result from the annotation with SnpEff.
	Chromosome	Position	Mean age	Lower 95% CI limit	Upper 95% CI limit	VariantType	Impact
Santo Antão	1	1754824	2353.04895	2310.38678	2395.71112	missense_variant	MODERATE
	1	4105098	50.718592	47.814165	53.623020	upstream_gene_variant	MODIFIER
	1	4937980	218.15852	206.66229	229.65475	upstream_gene_variant	MODIFIER
	4	6405104	NA	NA	NA	upstream_gene_variant	MODIFIER
	4	269719	2755.7068	2609.2247	2902.1889	stop_gained	HIGH
	Chromosome	Position	Mean age	Lower 95% CI limit	Upper 95% CI limit	VariantType	Impact
Fogo	1	2390463	43.053691	41.072774	45.034609	upstream_gene_variant	MODIFIER
	1	3771082	26.2273714	24.9878912	27.4668517	upstream_gene_variant	MODIFIER
	1	4755623	693.64844	608.05294	779.24394	upstream_gene_variant	MODIFIER
	1	5238976	332.329505	322.864889	341.794121	upstream_gene_variant	MODIFIER
	1	7872125	1045.42869	960.89099	1129.96639	upstream_gene_variant	MODIFIER
	1	7984084	377.09815	357.25431	396.94199	3_prime_UTR_variant	MODIFIER
	1	9354932	25.0934771	23.3083865	26.8785677	upstream_gene_variant	MODIFIER
	1	9766388	35.746997	33.738566	37.755428	splice_region_variant&intron_variant	LOW
	2	11544690	NA	NA	NA	upstream_gene_variant	MODIFIER
	2	13461335	300.745325	287.564756	313.925894	upstream_gene_variant	MODIFIER
	2	13528769	300.745325	287.564756	313.925894	upstream_gene_variant	MODIFIER
	2	14495701	117.421834	113.627473	121.216195	3_prime_UTR_variant	MODIFIER
	2	14676400	90.287840	86.837878	93.737801	downstream_gene_variant	MODIFIER
	2	17489244	77.886059	74.275195	81.496922	upstream_gene_variant	MODIFIER
	2	17926692	NA	NA	NA	upstream_gene_variant	MODIFIER
	3	8276089	NA	NA	NA	upstream_gene_variant	MODIFIER
	3	16348761	25.4027117	24.0197423	26.7856811	upstream_gene_variant	MODIFIER
	3	16495461	74.719218	71.782677	77.655759	upstream_gene_variant	MODIFIER
	3	16616372	20.6475785	19.4709366	21.8242205	upstream_gene_variant	MODIFIER
	4	4702473	47.341331	45.235476	49.447186	upstream_gene_variant	MODIFIER
	5	2093955	24.8208280	23.7830916	25.8585644	3_prime_UTR_variant	MODIFIER
	5	3146556	23.7118635	22.4886460	24.9350810	missense_variant	MODERATE
	5	3179333	3031.17225	2983.48390	3078.86060	stop_gained	HIGH
	5	3661841	28.8355920	27.1256351	30.5455489	upstream_gene_variant	MODIFIER
	5	25358142	24.8313634	23.2823867	26.3803401	upstream_gene_variant	MODIFIER
